# Supplementary material for: Determining the Effect of Different Reproduction Factors on the Yield and Hatching of Tenebrio Molitor Eggs
Source: Insects. 2022 Jul 8;13(7):615. doi: 10.3390/insects13070615 (PMC9322254; doi:10.3390/insects13070615)
Supplement: Supplementary file 1 [file insects-13-00615-s001.zip]

Archive with 1 entries (1 files):
- insects-1736011-supplementary.pdf
